# Supplementary material for: Liangxue Qushi Zhiyang Decoction Inhibits Atopic Dermatitis in Mice via FcγR-Mediated Phagocytosis
Source: Mediators Inflamm. 2025 Apr 27;2025:7068964. doi: 10.1155/mi/7068964 (PMC12050150; doi:10.1155/mi/7068964)
Supplement: Supporting Information — Table S1: Proteins upregulated in the DNCB group compared to the CON group and downregulated after treatment with LQZ-H. Table S2: Proteins downregulated in the DNCB group compared to the CON group and upregulated after treatment with LQZ-H. [file 7068964.f1.xlsx]

## Sheet: Table S1
Table S1 Proteins upregulated in the DNCB group compared to the CON group and downregulated after treatment with LQZ-H.
Protein	Description	Gene names	Exp. q-value: Combined	Protein FDR Confidence: Combined	Sum PEP Score	Coverage [%]	# Peptides	# PSMs	# Unique Peptides	# AAs	MW [kDa]	calc. pI	Score Sequest HT: Sequest HT	# Razor Peptides	C7	C8	C9	M3	M6	M7	LQZ_H2	LQZ_H3	LQZ_H5	Group_Control.average	Group_Model.average	Group_LQZ_H.average	Group_Model.vs.Group_Control.FC	pvalue	Group_LQZ_H.vs.Group_Model.FC	pvalue
Q8BWM3	Stefin A2-like 1 OS=Mus musculus OX=10090 GN=Stfa2l1 PE=1 SV=1	Stfa2l1	0	High	16.103	38	3	7	1	103	11.9	6.11	26.15	1	11.8	12.6	19.3	241.4	237.2	279.2	89.7	80.1	52.2	14.5667	252.6	74	17.341	6.19383e-05	0.292953	0.00051478
O08692	Neutrophilic granule protein OS=Mus musculus OX=10090 GN=Ngp PE=1 SV=1	Ngp	0	High	100.185	74	13	70	13	167	19.3	5.31	233.63	0	24.3	26.2	19.3	478.2	274.9	210.2	100.4	29.6	34.3	23.2667	321.1	54.7667	13.8009	0.021063	0.17056	0.0337308
O35744	Chitinase-like protein 3 OS=Mus musculus OX=10090 GN=Chil3 PE=1 SV=2	Chil3	0	High	155.261	42	15	43	15	398	44.4	5.69	178.12	0	22.8	30.8	26.2	368.7	303	312	100.2	40.3	45.3	26.6	327.9	61.9333	12.3271	0.000129443	0.188879	0.000697552
P35174	Stefin-2 OS=Mus musculus OX=10090 GN=Stfa2 PE=3 SV=2	Stfa2	0	High	16.989	19	2	9	1	103	11.8	7.17	32.64	0	22.2	25.1	4.1	217.8	173.4	232.4	105	88.9	54.5	17.1333	207.867	82.8	12.1323	0.000544568	0.398332	0.00569537
P11672	Neutrophil gelatinase-associated lipocalin OS=Mus musculus OX=10090 GN=Lcn2 PE=1 SV=1	Lcn2	0	High	67.63	35	9	38	9	200	22.9	8.81	111.69	0	32.6	43.7	14.8	411.8	224	273	100.8	38.7	80.1	30.3667	302.933	73.2	9.97585	0.00869243	0.241637	0.0177622
P27005	Protein S100-A8 OS=Mus musculus OX=10090 GN=S100a8 PE=1 SV=3	S100a8	0	High	190.081	96	7	202	7	89	10.3	5.68	920.24	0	22.9	35.3	15.1	325.1	203.3	188	105.2	53.2	48.5	24.4333	238.8	68.9667	9.77353	0.00805959	0.288805	0.0225277
A0A0R4IZY6	Myeloblastin OS=Mus musculus OX=10090 GN=Prtn3 PE=1 SV=1	Prtn3	0	High	47.254	23	4	14	4	254	27.6	7.2	62.62	0	34.1	38.7	17.4	357.9	252.4	265.7	97.1	44.8	47.4	30.0667	292	63.1	9.71175	0.00149359	0.216096	0.00356817
P08071	Lactotransferrin OS=Mus musculus OX=10090 GN=Ltf PE=1 SV=4	Ltf	0	High	555.673	73	52	207	51	707	77.8	8.53	798.81	0	33.3	40.4	25.4	389	341	227.6	91.5	42.1	121.4	33.0333	319.2	85	9.66297	0.00398836	0.266291	0.0116284
O88593	Peptidoglycan recognition protein 1 OS=Mus musculus OX=10090 GN=Pglyrp1 PE=1 SV=1	Pglyrp1	0	High	63.118	54	6	16	6	182	20.5	7.44	78.36	0	59.3	42.8	11.6	338.4	419.1	241.8	99.2	43.6	47.8	37.9	333.1	63.5333	8.78892	0.00513424	0.190734	0.00767118
B2RV77	Cystatin domain-containing 4 OS=Mus musculus OX=10090 GN=Cstdc4 PE=1 SV=1	Cstdc4	0	High	53.944	57	5	12	5	97	11	8.1	59.22	0	31.6	34.8	36.2	258.3	274.3	258.1	87.8	58.6	59.5	34.2	263.567	68.6333	7.70663	2.02967e-06	0.260402	5.92881e-05
P97369	Neutrophil cytosol factor 4 OS=Mus musculus OX=10090 GN=Ncf4 PE=1 SV=2	Ncf4	0	High	103.716	42	14	29	14	339	38.7	6.21	115.76	0	29.1	44	46.9	319	345.7	258	111.4	50.5	54.1	40	307.567	72	7.68917	0.000544064	0.234096	0.00194572
P11247	Myeloperoxidase OS=Mus musculus OX=10090 GN=Mpo PE=1 SV=2	Mpo	0	High	253.635	44	31	123	28	718	81.1	9.55	400.51	4	48.5	58.3	32.2	214	502	249	80.8	44	46	46.3333	321.667	56.9333	6.94245	0.0390101	0.176995	0.0444373
Q3UP87	Neutrophil elastase OS=Mus musculus OX=10090 GN=Elane PE=1 SV=1	Elane	0	High	34.951	19	5	15	5	265	28.6	10.01	37.3	0	49.2	54.8	26.5	257.1	399.3	211.7	91.7	40.7	39.5	43.5	289.367	57.3	6.65211	0.0126364	0.198019	0.0171205
D3YYD0	Olfactomedin-4 OS=Mus musculus OX=10090 GN=Olfm4 PE=1 SV=1	Olfm4	0	High	46.586	15	7	15	6	538	60.9	6.7	54.73	1	36.7	41	46.1	208.4	364.3	247.9	107.9	55	67.3	41.2667	273.533	76.7333	6.62843	0.00773213	0.280526	0.0164021
Q8K426	Resistin-like gamma OS=Mus musculus OX=10090 GN=Retnlg PE=1 SV=1	Retnlg	0	High	22.169	25	3	6	3	117	12.5	7.39	17.02	0	45.9	46.8	33.6	258	354.5	222.5	106.3	48.2	50.3	42.1	278.333	68.2667	6.61124	0.00399017	0.245269	0.00866465
Q8VCM7	Fibrinogen gamma chain OS=Mus musculus OX=10090 GN=Fgg PE=1 SV=1	Fgg	0	High	315.415	62	27	171	27	436	49.4	5.86	628.62	0	38.7	49.6	24.3	235.1	271.5	171.6	161.6	43.4	60.1	37.5333	226.067	88.3667	6.02309	0.00331296	0.390888	0.0430238
Q542I8	Integrin beta OS=Mus musculus OX=10090 GN=Itgb2 PE=1 SV=1	Itgb2	0	High	219.695	43	25	55	24	770	84.8	7.05	212.27	1	39.1	54.7	45.6	278.8	358.9	193.8	93.9	60.2	59.2	46.4667	277.167	71.1	5.96485	0.00853452	0.256524	0.0136476
Q8R2S8	CD177 antigen OS=Mus musculus OX=10090 GN=Cd177 PE=2 SV=1	Cd177	0	High	131.653	31	20	46	20	817	87	5.67	157.08	0	39	42.3	56.3	320.5	261.5	226.2	81.8	47.9	59	45.8667	269.4	62.9	5.87355	0.00133691	0.233482	0.00212631
P41245	Matrix metalloproteinase-9 OS=Mus musculus OX=10090 GN=Mmp9 PE=1 SV=2	Mmp9	0	High	87.626	22	14	31	13	730	80.5	6.09	98.62	1	47.8	58	44.2	226.8	389.1	251	98.9	49.2	50.7	50	288.967	66.2667	5.77933	0.00922974	0.229323	0.0137812
Q61093	Cytochrome b-245 heavy chain OS=Mus musculus OX=10090 GN=Cybb PE=1 SV=1	Cybb	0	High	62.583	28	13	20	13	570	65.3	7.72	68.79	0	46	66	35.2	197.6	321.7	257.1	95.5	44.5	52.9	49.0667	258.8	64.3	5.27446	0.00475503	0.248454	0.00766764
P14234	Tyrosine-protein kinase Fgr OS=Mus musculus OX=10090 GN=Fgr PE=1 SV=2	Fgr	0	High	31.341	14	5	12	4	517	58.8	5.38	42.39	0	41.1	68.1	57.7	237.8	394	231	109	56.1	57.3	55.6333	287.6	74.1333	5.16956	0.0125406	0.257765	0.0189303
Q61838	Pregnancy zone protein OS=Mus musculus OX=10090 GN=Pzp PE=1 SV=3	Pzp	0	High	677.092	54	62	269	60	1495	165.7	6.68	1095.26	2	36.8	61.6	37.1	280.4	250.9	157.8	142.8	53.6	73.3	45.1667	229.7	89.9	5.08561	0.00818602	0.39138	0.0379182
P20491	High affinity immunoglobulin epsilon receptor subunit gamma OS=Mus musculus OX=10090 GN=Fcer1g PE=1 SV=1	Fcer1g	0	High	23.783	26	3	6	3	86	9.6	7.97	20.19	0	35.7	63.3	33.7	170.1	293.9	185.4	123.1	61.1	68.4	44.2333	216.467	84.2	4.89375	0.0127176	0.388974	0.0386506
Q05144	Ras-related C3 botulinum toxin substrate 2 OS=Mus musculus OX=10090 GN=Rac2 PE=1 SV=1	Rac2	0	High	63.195	41	8	31	4	192	21.4	7.61	114.06	0	63.9	69.2	48.8	234	411.7	217.8	101.2	61.7	58.6	60.6333	287.833	73.8333	4.74711	0.0219556	0.256514	0.0281871
Q91XL1	Leucine-rich HEV glycoprotein OS=Mus musculus OX=10090 GN=Lrg1 PE=1 SV=1	Lrg1	0	High	52.078	23	8	27	7	342	37.4	6.61	92.12	0	45.3	60	55	265.5	289.3	172.7	161.2	74.4	98	53.4333	242.5	111.2	4.53837	0.00618406	0.458557	0.0405937
Q61362	Chitinase-3-like protein 1 OS=Mus musculus OX=10090 GN=Chi3l1 PE=1 SV=3	Chi3l1	0	High	84.87	30	10	27	10	389	43.9	8.57	108.61	0	38.8	46.6	40.2	166.4	194.2	190.1	104	73.4	71.9	41.8667	183.567	83.1	4.38455	9.46989e-05	0.452697	0.00178133
A0A1L1SSF2	ADP-dependent glucokinase OS=Mus musculus OX=10090 GN=Adpgk PE=1 SV=1	Adpgk	0	High	83.22	26	10	26	10	496	53.9	5.62	107.17	0	45.6	60.6	62.3	193.5	341.1	188.4	101.9	61.7	74.5	56.1667	241	79.3667	4.2908	0.0213757	0.329322	0.0348085
P06684	Complement C5 OS=Mus musculus OX=10090 GN=C5 PE=1 SV=2	C5	0	High	122.858	16	24	41	24	1680	188.8	6.81	143.48	0	45	64.7	45.6	212.8	288.5	155.9	121.8	52.8	79.2	51.7667	219.067	84.6	4.23181	0.0126903	0.386184	0.0361511
B7ZCT1	Regulator of G-protein-signaling 19 OS=Mus musculus OX=10090 GN=Rgs19 PE=1 SV=1	Rgs19	0	High	18.378	14	3	5	3	243	27.5	5.96	17.75	0	34.4	71.5	37.8	172.8	246.5	158.5	112	76.3	85.3	47.9	192.6	91.2	4.02088	0.00823135	0.47352	0.0257889
Q3U1U4	Predicted gene, 49368 OS=Mus musculus OX=10090 GN=Gm49368 PE=1 SV=1	Gm49368	0	High	216.82	29	27	61	24	1232	135.9	8.21	225.53	2	70.6	65.7	44.2	193.2	301.3	190.3	80.2	60.3	62.3	60.1667	228.267	67.6	3.79391	0.0108823	0.296145	0.0123096
O88536	Formyl peptide receptor 2 OS=Mus musculus OX=10090 GN=Fpr2 PE=1 SV=1	Fpr2	0.004	High	3.471	3	1	3	1	351	39.4	7.96	11.68	0	65.1	69.2	62	234	327.4	183.2	110.2	59.5	61.6	65.4333	248.2	77.1	3.79317	0.0124198	0.310637	0.0195691
G3X8Q5	Ceruloplasmin OS=Mus musculus OX=10090 GN=Cp PE=1 SV=1	Cp	0	High	477.986	50	47	160	1	1085	124.1	5.88	656.7	50	51	62.1	51.5	227.3	237.6	143.7	126.8	61.5	102.6	54.8667	202.867	96.9667	3.69745	0.00780976	0.477982	0.0399988
Q3UND0	Src kinase-associated phosphoprotein 2 OS=Mus musculus OX=10090 GN=Skap2 PE=1 SV=2	Skap2	0	High	17.497	8	3	4	3	358	40.7	4.7	15.71	0	50	71.9	77.1	230.1	329.6	167	114.7	88.4	90.8	66.3333	242.233	97.9667	3.65176	0.0215684	0.404431	0.0398902
P06800	Receptor-type tyrosine-protein phosphatase C OS=Mus musculus OX=10090 GN=Ptprc PE=1 SV=4	Ptprc	0	High	66.682	12	13	20	13	1293	144.7	5.94	62.04	0	58.5	77.6	74	211.1	324.8	202.5	110.3	65.9	69	70.0333	246.133	81.7333	3.51452	0.011514	0.332069	0.0172352
Q922W6	Matrix metallopeptidase 3 OS=Mus musculus OX=10090 GN=Mmp3 PE=1 SV=1	Mmp3	0	High	18.591	11	5	6	5	479	54.1	6.23	18.65	0	66.7	81.7	48.9	169	299.5	221.5	124.1	69.6	73.2	65.7667	230	88.9667	3.49721	0.0136665	0.386812	0.027932
Q61233	Plastin-2 OS=Mus musculus OX=10090 GN=Lcp1 PE=1 SV=4	Lcp1	0	High	501.347	69	41	204	35	627	70.1	5.33	811.39	7	50.8	67.4	62.7	189.7	253.1	186.7	110.6	64.3	64.5	60.3	209.833	79.8	3.47982	0.00253433	0.380302	0.0080778
P01029	Complement C4-B OS=Mus musculus OX=10090 GN=C4b PE=1 SV=3	C4b	0	High	283.108	30	44	97	44	1738	192.8	7.53	372.55	0	53.2	73.3	41.5	198.8	239.2	137.1	123.2	58	82.7	56	191.7	87.9667	3.42321	0.0120375	0.458877	0.042268
E9PXI0	Proto-oncogene vav OS=Mus musculus OX=10090 GN=Vav1 PE=1 SV=1	Vav1	0	High	20.562	5	4	6	4	821	95.5	6.58	20.54	0	60	70.6	51.4	176	272	164.6	113.4	75.5	73.6	60.6667	204.2	87.5	3.36593	0.0141532	0.428501	0.0328281
Q60963	Platelet-activating factor acetylhydrolase OS=Mus musculus OX=10090 GN=Pla2g7 PE=1 SV=2	Pla2g7	0	High	20.804	11	6	7	6	440	49.2	7.12	21.19	0	61.4	78.7	63.4	185	247.4	173.5	120.1	57.3	70.8	67.8333	201.967	82.7333	2.9774	0.00473036	0.409639	0.0162143
P61028	Ras-related protein Rab-8B OS=Mus musculus OX=10090 GN=Rab8b PE=1 SV=1	Rab8b	0	High	63.753	44	12	56	5	207	23.6	9.07	181.93	0	48.7	69.6	66.7	148.1	224.6	169.5	112.3	67.6	79.5	61.6667	180.733	86.4667	2.93081	0.0073715	0.478421	0.02341
P28665	Murinoglobulin-1 OS=Mus musculus OX=10090 GN=Mug1 PE=1 SV=3	Mug1	0	High	482.203	42	56	176	54	1476	165.2	6.42	668.55	2	47.8	70.2	48.2	152.4	198	130.5	107	54.1	69.7	55.4	160.3	76.9333	2.8935	0.00779068	0.479933	0.0301781
Q9ET01	Glycogen phosphorylase, liver form OS=Mus musculus OX=10090 GN=Pygl PE=1 SV=4	Pygl	0	High	176.079	37	36	81	25	850	97.4	7.09	262.19	2	59.4	98.1	75.9	199.5	268.7	203.8	94.4	71.8	151.9	77.8	224	106.033	2.87918	0.00428664	0.473363	0.0226152
P08508	Low affinity immunoglobulin gamma Fc region receptor III OS=Mus musculus OX=10090 GN=Fcgr3 PE=1 SV=1	Fcgr3	0	High	21.958	15	4	7	2	261	30	9.29	26.48	0	38.1	85	64	149.6	219.5	169.5	100.7	73.9	91.7	62.3667	179.533	88.7667	2.87867	0.00917415	0.49443	0.0150689
P97872	Flavin-containing monooxygenase 5 OS=Mus musculus OX=10090 GN=Fmo5 PE=1 SV=4	Fmo5	0	High	12.273	8	4	4	4	533	60	8.73	12.79	0	55.7	39.4	111.3	190	250.4	152.1	101.1	74.9	81.8	68.8	197.5	85.9333	2.87064	0.0231856	0.435105	0.0197877
Q3TXV4	Rab22B OS=Mus musculus OX=10090 GN=Rab31 PE=1 SV=1	Rab31	0	High	57.488	43	7	20	5	195	21.4	7.4	77.8	2	39.7	67.5	49.1	128.4	153.6	163.9	116.8	69.3	69.8	52.1	148.633	85.3	2.85285	0.00193276	0.573895	0.0287997
A0A0U1RPM2	Tyrosine-protein kinase OS=Mus musculus OX=10090 GN=Fes PE=1 SV=1	Fes	0	High	14.662	4	2	3	2	820	93.5	6.86	11.37	0	63.9	82.3	84	185.3	292.4	170	118.8	82.9	97.5	76.7333	215.9	99.7333	2.81364	0.0234831	0.461942	0.0435834
P35456	Urokinase plasminogen activator surface receptor OS=Mus musculus OX=10090 GN=Plaur PE=1 SV=1	Plaur	0.002	High	5.241	4	1	3	1	327	35.4	6.83	8.91	0	56.7	71.2	67.2	164.5	232.2	152	100.6	71.2	71	65.0333	182.9	80.9333	2.8124	0.00957882	0.4425	0.0189872
P52624	Uridine phosphorylase 1 OS=Mus musculus OX=10090 GN=Upp1 PE=1 SV=2	Upp1	0	High	34.944	26	6	11	6	311	34.1	6.58	38.01	0	58.3	73.8	60.3	159.8	229.2	149	123.9	87.2	74	64.1333	179.333	95.0333	2.79626	0.0108147	0.529926	0.0448191
Q8C147	Dedicator of cytokinesis protein 8 OS=Mus musculus OX=10090 GN=Dock8 PE=1 SV=4	Dock8	0	High	18.433	3	5	7	5	2100	238.8	6.96	18.93	0	62.6	75.8	67.9	167.9	243.3	163.6	106.7	53.2	60	68.7667	191.6	73.3	2.78623	0.00934277	0.382568	0.0185687
P24527	Leukotriene A-4 hydrolase OS=Mus musculus OX=10090 GN=Lta4h PE=1 SV=4	Lta4h	0	High	257.315	53	31	95	31	611	69	6.42	373.34	0	50.7	71.5	66.4	151.9	191.9	180.7	106.7	64.3	73.9	62.8667	174.833	81.6333	2.78102	0.0011402	0.466921	0.00599834
P06745	Glucose-6-phosphate isomerase OS=Mus musculus OX=10090 GN=Gpi PE=1 SV=4	Gpi	0	High	188.955	36	23	95	23	558	62.7	8.13	321.51	0	54.7	67.5	61.5	162.5	181.9	161.1	100.4	59.5	92.3	61.2333	168.5	84.0667	2.75177	0.000151111	0.498912	0.00400453
P98086	Complement C1q subcomponent subunit A OS=Mus musculus OX=10090 GN=C1qa PE=1 SV=2	C1qa	0	High	26.342	24	4	8	4	245	26	9.11	21.67	0	51	69.3	92.4	197	214.8	170.3	142.1	76.8	91.5	70.9	194.033	103.467	2.73672	0.00220897	0.533242	0.0185744
Q9DCD0	6-phosphogluconate dehydrogenase, decarboxylating OS=Mus musculus OX=10090 GN=Pgd PE=1 SV=3	Pgd	0	High	211.706	43	27	102	26	483	53.2	7.23	325.25	0	52.8	84.8	59.4	190.1	159.1	187	98.9	62.3	102.5	65.6667	178.733	87.9	2.72183	0.00123171	0.491794	0.00495755
Q8BPU7	Engulfment and cell motility protein 1 OS=Mus musculus OX=10090 GN=Elmo1 PE=1 SV=2	Elmo1	0	High	33.138	11	8	12	5	727	83.9	6.28	36.92	3	47.8	79.6	68.5	151.3	227.3	150.1	118.7	70.2	68.6	65.3	176.233	85.8333	2.69883	0.0150858	0.487044	0.0408754
Q8C3J5	Dedicator of cytokinesis protein 2 OS=Mus musculus OX=10090 GN=Dock2 PE=1 SV=3	Dock2	0	High	26.198	3	5	8	5	1828	211.6	6.99	23.34	0	50	76.7	107.6	173.1	275.6	167.5	120.6	86.1	91.3	78.1	205.4	99.3333	2.62996	0.0306664	0.483609	0.0447051
Q8K1B8	Fermitin family homolog 3 OS=Mus musculus OX=10090 GN=Fermt3 PE=1 SV=1	Fermt3	0	High	70.685	23	13	22	13	665	75.6	7.05	66.18	0	74.7	92.3	74.5	176.6	279.4	174.7	119	73	76.4	80.5	210.233	89.4667	2.61159	0.0208822	0.425559	0.0325857
Q61599	Rho GDP-dissociation inhibitor 2 OS=Mus musculus OX=10090 GN=Arhgdib PE=1 SV=3	Arhgdib	0	High	199.659	86	17	65	17	200	22.8	5.11	250.44	0	63.9	65.4	64.8	160.5	157	184	103.4	92.5	75.5	64.7	167.167	90.4667	2.58372	0.000270079	0.541176	0.00283334
P59999	Actin-related protein 2/3 complex subunit 4 OS=Mus musculus OX=10090 GN=Arpc4 PE=1 SV=3	Arpc4	0	High	58.832	47	8	37	8	168	19.7	8.43	132.99	0	49.3	73.2	56.8	176.4	136.2	147	109.5	65.7	70.3	59.7667	153.2	81.8333	2.5633	0.00257238	0.53416	0.0177618
P84096	Rho-related GTP-binding protein RhoG OS=Mus musculus OX=10090 GN=Rhog PE=1 SV=1	Rhog	0	High	151.366	70	15	48	14	191	21.3	8.12	181.5	1	53.2	77.3	74	145.9	228.2	147	113.7	70	74.8	68.1667	173.7	86.1667	2.54817	0.0202586	0.496066	0.0457437
O89053	Coronin-1A OS=Mus musculus OX=10090 GN=Coro1a PE=1 SV=5	Coro1a	0	High	194.159	44	21	102	20	461	51	6.48	330.57	0	86.9	92.8	71.5	240.2	254	143.4	112.1	95.3	73.7	83.7333	212.533	93.7	2.53822	0.0219355	0.440872	0.0312788
P70315	Wiskott-Aldrich syndrome protein homolog OS=Mus musculus OX=10090 GN=Was PE=1 SV=1	Was	0	High	16.792	4	2	5	2	520	54.2	6.7	13.67	0	71.8	108	63.6	168.1	235.3	211.7	112.6	61.3	59	81.1333	205.033	77.6333	2.52712	0.00663463	0.378638	0.00841444
Q09014	Neutrophil cytosol factor 1 OS=Mus musculus OX=10090 GN=Ncf1 PE=1 SV=3	Ncf1	0	High	34.547	24	10	14	10	390	44.6	9.01	41.83	0	47.7	55.3	102.8	147.9	212.9	158.8	91.3	94.2	63.4	68.6	173.2	82.9667	2.52478	0.0168141	0.479022	0.0156817
P01791	Ig heavy chain V region HPCM6 OS=Mus musculus OX=10090 PE=1 SV=1		0	High	19.778	20	2	4	2	123	13.9	6.06	15.96	0	61.3	61.2	66.3	118.9	171.4	183.8	106.8	74.8	90.1	62.9333	158.033	90.5667	2.51112	0.00887955	0.573086	0.0370743
A0A1W2P6F0	Beta-1,4 N-acetylgalactosaminyltransferase 1 OS=Mus musculus OX=10090 GN=B4galnt1 PE=1 SV=1	B4galnt1	0	High	11.446	11	2	4	2	192	21	8.29	10.73	0	42.7	71	82.2	139.8	177.8	170.5	106	63.6	73.8	65.3	162.7	81.1333	2.49158	0.00416095	0.498668	0.00918046
Q9CQI6	Coactosin-like protein OS=Mus musculus OX=10090 GN=Cotl1 PE=1 SV=3	Cotl1	0	High	71.596	68	13	45	13	142	15.9	5.4	125.05	0	58	70.2	54.6	145.9	154.2	152.9	116.5	78.8	80.3	60.9333	151	91.8667	2.47812	7.52682e-05	0.608389	0.00933254
P22599	Alpha-1-antitrypsin 1-2 OS=Mus musculus OX=10090 GN=Serpina1b PE=1 SV=2	Serpina1b	0	High	252.291	50	18	178	4	413	45.9	5.54	675.89	16	52.9	79.2	53.3	170.9	157.3	130.9	117.2	57.6	101.6	61.8	153.033	92.1333	2.47627	0.00335599	0.602047	0.0463508
E9Q9M1	Cytosolic purine 5'-nucleotidase OS=Mus musculus OX=10090 GN=Nt5c2 PE=1 SV=1	Nt5c2	0	High	14.209	5	3	4	3	586	67.7	6.74	9.99	0	47.8	78.2	94.4	149.9	230.5	157	122.9	73.6	75.7	73.4667	179.133	90.7333	2.43829	0.0222882	0.506513	0.0436818
A0A1W2P6X3	Formin-like protein 1 OS=Mus musculus OX=10090 GN=Fmnl1 PE=1 SV=1	Fmnl1	0	High	50.269	8	7	14	7	1100	122.6	5.88	50.64	0	85.4	86.7	74.7	177.2	255.4	167.1	114.9	74.7	75.4	82.2667	199.9	88.3333	2.4299	0.0139494	0.441888	0.0225543
Q8BH61	Coagulation factor XIII A chain OS=Mus musculus OX=10090 GN=F13a1 PE=1 SV=3	F13a1	0	High	213.988	37	25	73	24	732	83.2	5.92	276.86	1	51.8	89.3	72.5	146	199	170.1	117.1	70.1	86.7	71.2	171.7	91.3	2.41152	0.00586935	0.531741	0.0174804
Q8CG29	Myosin-1F-like protein OS=Mus musculus OX=10090 GN=Myo1f PE=1 SV=1	Myo1f	0	High	48.494	11	10	20	5	1098	125.1	9.17	62.28	0	69.1	84.3	59.1	139.2	200.2	168.4	110.3	60.1	70.3	70.8333	169.267	80.2333	2.38965	0.00669933	0.474006	0.0188757
P51863	V-type proton ATPase subunit d 1 OS=Mus musculus OX=10090 GN=Atp6v0d1 PE=1 SV=2	Atp6v0d1	0	High	97.741	38	12	35	12	351	40.3	5	126.46	0	42.9	59.3	71.8	123.8	148.7	138.6	114.7	71.7	83.8	58	137.033	90.0667	2.36264	0.00202828	0.657261	0.0330792
P07759	Serine protease inhibitor A3K OS=Mus musculus OX=10090 GN=Serpina3k PE=1 SV=2	Serpina3k	0	High	489.122	48	24	405	8	418	46.9	5.16	1999.29	21	58.3	98.4	60.6	165.1	197.9	148.1	117.2	57.3	90.1	72.4333	170.367	88.2	2.35205	0.00745506	0.517707	0.0222395
Q8CIH5	1-phosphatidylinositol 4,5-bisphosphate phosphodiesterase gamma-2 OS=Mus musculus OX=10090 GN=Plcg2 PE=1 SV=1	Plcg2	0	High	99.027	15	16	29	16	1265	147.5	6.77	105.71	0	57.3	89.8	81.1	159.4	227.3	148.9	104.9	73	75.4	76.0667	178.533	84.4333	2.34706	0.017869	0.472928	0.0241399
Q5XJF6	Ribosomal protein OS=Mus musculus OX=10090 GN=Rpl10a PE=1 SV=1	Rpl10a	0	High	161.56	41	11	57	11	217	24.8	9.94	227.69	0	39	56.9	52.9	104	116.4	128.1	95.7	58.8	61	49.6	116.167	71.8333	2.34207	0.00165304	0.618364	0.0327138
Q3U9G9	Delta(14)-sterol reductase LBR OS=Mus musculus OX=10090 GN=Lbr PE=1 SV=2	Lbr	0	High	102.358	22	14	41	14	626	71.4	9.36	146.7	0	67	90.6	62.7	153.5	222.3	138.6	105.7	64.3	53.4	73.4333	171.467	74.4667	2.335	0.0226681	0.434292	0.0328703
Q8VDD5	Myosin-9 OS=Mus musculus OX=10090 GN=Myh9 PE=1 SV=4	Myh9	0	High	2139.08	69	181	925	142	1960	226.2	5.66	3870.57	44	54.6	76.7	56.8	140.3	162.6	135.3	114.3	63.9	58.8	62.7	146.067	79	2.32961	0.00159563	0.540849	0.0267314
Q921M7	CYFIP-related Rac1 interactor B OS=Mus musculus OX=10090 GN=Cyrib PE=1 SV=1	Cyrib	0	High	86.711	39	10	24	8	324	36.8	6.06	101.71	3	65.2	89.8	88.6	169.6	247.7	149.4	113.3	79.1	80.2	81.2	188.9	90.8667	2.32635	0.0255484	0.481031	0.0375438
P61161	Actin-related protein 2 OS=Mus musculus OX=10090 GN=Actr2 PE=1 SV=1	Actr2	0	High	193.751	48	19	147	18	394	44.7	6.74	453.65	0	59.9	78.8	65.5	135.5	181.1	156.9	112.7	71.1	73.9	68.0667	157.833	85.9	2.31881	0.0033004	0.544245	0.0187016
P25911	Tyrosine-protein kinase Lyn OS=Mus musculus OX=10090 GN=Lyn PE=1 SV=4	Lyn	0	High	22.983	10	5	11	3	512	58.8	7.15	28.27	0	91.3	74.7	82	164.6	249	157.9	109.3	81.9	87	82.6667	190.5	92.7333	2.30444	0.0221568	0.486789	0.0327211
Q9JLJ0	Lipopolysaccharide-induced tumor necrosis factor-alpha factor homolog OS=Mus musculus OX=10090 GN=Litaf PE=1 SV=1	Litaf	0.003	High	4.289	4	1	3	1	161	16.9	5.88	7.29	0	53.3	82.2	90.5	142.7	212.8	163.1	105.1	69.1	64.8	75.3333	172.867	79.6667	2.29469	0.0146141	0.460856	0.0188478
P08030	Adenine phosphoribosyltransferase OS=Mus musculus OX=10090 GN=Aprt PE=1 SV=2	Aprt	0	High	60.492	50	9	26	9	180	19.7	6.79	77.25	0	72.5	73	65.6	144.7	175.6	161.3	120	102.6	88.3	70.3667	160.533	103.633	2.28138	0.000618328	0.645556	0.0112736
P60710	Actin, cytoplasmic 1 OS=Mus musculus OX=10090 GN=Actb PE=1 SV=1	Actb	0	High	596.992	77	31	1031	4	375	41.7	5.48	4282.76	13	56.2	82.4	67.3	152.1	172.3	144.1	118.5	72.7	70.6	68.6333	156.167	87.2667	2.27538	0.00150428	0.558805	0.0177775
P14106	Complement C1q subcomponent subunit B OS=Mus musculus OX=10090 GN=C1qb PE=1 SV=2	C1qb	0	High	20.098	22	5	7	5	253	26.7	8.15	17.52	0	64	80.9	69.2	163.6	168.4	152.2	125.9	76.8	94.1	71.3667	161.4	98.9333	2.26156	0.000202784	0.61297	0.0146061
P70268	Serine/threonine-protein kinase N1 OS=Mus musculus OX=10090 GN=Pkn1 PE=1 SV=3	Pkn1	0	High	15.378	5	4	5	4	946	104.3	6.27	15.16	0	56.2	87	103.8	148	244.2	165.4	111.2	73.8	89	82.3333	185.867	91.3333	2.25749	0.0340258	0.491392	0.0399955
O88783	Coagulation factor V OS=Mus musculus OX=10090 GN=F5 PE=1 SV=1	F5	0	High	10.932	1	2	3	2	2183	247.1	6.05	13.66	0	72	91.1	83.8	167.9	238.5	149.9	103.7	86.7	104.3	82.3	185.433	98.2333	2.25314	0.0201881	0.52975	0.0343763
Q8VEH3	ADP-ribosylation factor-like protein 8A OS=Mus musculus OX=10090 GN=Arl8a PE=1 SV=1	Arl8a	0	High	61.821	60	9	17	2	186	21.4	7.77	65.03	1	45.1	85.5	79.2	121.1	163.9	175	109.1	80	88.3	69.9333	153.333	92.4667	2.19256	0.0156859	0.603043	0.0305777
Q3TLP8	Ras-related C3 botulinum toxin substrate 1 OS=Mus musculus OX=10090 GN=Rac1 PE=1 SV=1	Rac1	0	High	92.049	44	10	46	6	211	23.4	8.69	179.69	3	55.7	90	71.2	140.5	178.5	153.9	107.9	71	77.1	72.3	157.633	85.3333	2.18027	0.00460751	0.541341	0.0105417
Q9CVB6	Actin-related protein 2/3 complex subunit 2 OS=Mus musculus OX=10090 GN=Arpc2 PE=1 SV=3	Arpc2	0	High	160.999	51	19	75	19	300	34.3	7.36	272.35	0	55.7	81.5	75	138.9	174.3	147.7	113.3	74.1	73.4	70.7333	153.633	86.9333	2.17201	0.00324796	0.565849	0.0170072
E9QM92	Hyaluronan-binding protein 2 OS=Mus musculus OX=10090 GN=Habp2 PE=1 SV=1	Habp2	0.011	Medium	2.514	2	1	6	1	554	61.8	6.29	14.82	0	64.5	82.2	79.6	142.6	208.9	137.3	105.2	69	66.6	75.4333	162.933	80.2667	2.15996	0.0209419	0.492635	0.0343439
Q00612	Glucose-6-phosphate 1-dehydrogenase X OS=Mus musculus OX=10090 GN=G6pdx PE=1 SV=3	G6pdx	0	High	277.235	58	34	127	34	515	59.2	6.49	472.63	0	73.5	87.9	71.2	173	180	147.2	90.2	79.1	90.9	77.5333	166.733	86.7333	2.15047	0.00137406	0.520192	0.00169933
Q99JY9	Actin-related protein 3 OS=Mus musculus OX=10090 GN=Actr3 PE=1 SV=3	Actr3	0	High	276.975	56	22	122	22	418	47.3	5.88	505.82	0	52.1	79.6	72.4	129.7	156.7	146.9	114.5	74.3	71.9	68.0333	144.433	86.9	2.12298	0.00258315	0.601662	0.0224422
Q9WV32	Actin-related protein 2/3 complex subunit 1B OS=Mus musculus OX=10090 GN=Arpc1b PE=1 SV=4	Arpc1b	0	High	133.164	49	16	49	15	372	41	8.35	185.56	0	50.5	59.6	60.8	129.3	105.5	125.6	72.3	88.7	66.4	56.9667	120.133	75.8	2.10884	0.00144352	0.630966	0.0112322
Q61830	Macrophage mannose receptor 1 OS=Mus musculus OX=10090 GN=Mrc1 PE=1 SV=2	Mrc1	0	High	389.599	38	50	126	50	1456	164.9	6.83	496.11	0	50.5	86.4	69.7	116.2	149.2	167.4	112.1	81.7	88	68.8667	144.267	93.9333	2.09487	0.0144068	0.651109	0.0460633
Q9JM76	Actin-related protein 2/3 complex subunit 3 OS=Mus musculus OX=10090 GN=Arpc3 PE=1 SV=3	Arpc3	0	High	45.827	42	8	27	8	178	20.5	8.59	73.8	0	66.5	76.3	68.6	130.6	165.7	144.7	107.9	72.2	70.7	70.4667	147	83.6	2.08609	0.00196805	0.568707	0.0161918
P55258	Ras-related protein Rab-8A OS=Mus musculus OX=10090 GN=Rab8a PE=1 SV=2	Rab8a	0	High	62.947	47	13	59	5	207	23.7	9.07	179.46	3	55.6	75.1	59.1	118	144.6	130.2	112.9	67.9	71.1	63.2667	130.933	83.9667	2.06955	0.00226657	0.641293	0.0458205
E9PV41	Protein diaphanous homolog 1 OS=Mus musculus OX=10090 GN=Diaph1 PE=1 SV=1	Diaph1	0	High	182.56	25	26	53	26	1264	140.3	5.58	210.47	0	60.9	80.4	69.6	134.3	163.2	137.1	109.1	74.1	77.2	70.3	144.867	86.8	2.06069	0.00230255	0.599172	0.0160119
Q8BMS9	Ras association domain-containing protein 2 OS=Mus musculus OX=10090 GN=Rassf2 PE=1 SV=1	Rassf2	0	High	10.535	10	3	4	3	326	37.9	7.94	13.21	0	71.7	114.6	93.9	157.3	220.3	194.7	136.9	104.6	115.1	93.4	190.767	118.867	2.04247	0.0116244	0.6231	0.0251861
Q9R111	Guanine deaminase OS=Mus musculus OX=10090 GN=Gda PE=1 SV=1	Gda	0	High	192.697	59	24	63	24	454	51	5.53	232.34	0	70.3	98.5	97.9	178.7	216.9	147.5	124.2	85.8	114.1	88.9	181.033	108.033	2.03637	0.0140838	0.596759	0.0342945
P35276	Ras-related protein Rab-3D OS=Mus musculus OX=10090 GN=Rab3d PE=1 SV=1	Rab3d	0	High	48.93	37	9	30	2	219	24.4	4.93	99.45	2	51.5	77.7	76.1	124.6	159.4	131.2	101.6	75.7	82.9	68.4333	138.4	86.7333	2.02241	0.00682301	0.626686	0.0172042
P10107	Annexin A1 OS=Mus musculus OX=10090 GN=Anxa1 PE=1 SV=2	Anxa1	0	High	413.865	83	39	222	37	346	38.7	7.37	780.92	2	81.3	99.2	71.8	183.3	180.1	146.5	99.5	79.3	57.7	84.1	169.967	78.8333	2.02101	0.00382159	0.463816	0.00566939
P57787	Monocarboxylate transporter 4 OS=Mus musculus OX=10090 GN=Slc16a3 PE=1 SV=1	Slc16a3	0	High	10.333	6	3	5	3	470	50.3	7.96	14.58	0	68.5	101.6	78.7	136.9	201.8	162.4	115.5	87.8	104.7	82.9333	167.033	102.667	2.01407	0.0167465	0.614648	0.0349902
Q9EQ06	Estradiol 17-beta-dehydrogenase 11 OS=Mus musculus OX=10090 GN=Hsd17b11 PE=1 SV=1	Hsd17b11	0	High	25.329	23	6	10	6	298	32.9	8.66	34.16	0	63.7	96.7	107.2	146.6	217.3	167.6	115.1	73.8	100.2	89.2	177.167	96.3667	1.98617	0.023623	0.543932	0.0288359
P46412	Glutathione peroxidase 3 OS=Mus musculus OX=10090 GN=Gpx3 PE=1 SV=2	Gpx3	0	High	62.062	38	8	29	8	226	25.4	8.22	101.89	0	64.9	106	108.4	185.4	198.8	162	112.5	69.9	92.6	93.1	182.067	91.6667	1.9556	0.00742019	0.503479	0.00521914
Q08761	Vitamin K-dependent protein S OS=Mus musculus OX=10090 GN=Pros1 PE=2 SV=1	Pros1	0	High	17.743	7	4	5	4	675	74.9	5.82	17.15	0	58.2	92.1	81.6	124.7	176.4	152.2	101.5	77.7	94	77.3	151.1	91.0667	1.95472	0.0148095	0.602691	0.0220153
A0A0R4J207	Proteoglycan 4 OS=Mus musculus OX=10090 GN=Prg4 PE=1 SV=1	Prg4	0	High	18.027	6	2	4	2	423	48	8.72	16.62	0	87.7	98.8	78.8	137.3	193.4	183.2	122.1	98.4	81.4	88.4333	171.3	100.633	1.93705	0.0103875	0.587468	0.0277698
G5E8G6	Unconventional myosin-Vb OS=Mus musculus OX=10090 GN=Myo5b PE=1 SV=1	Myo5b	0	High	31.062	4	5	9	4	1818	210.4	7.09	32.59	0	44.4	79.5	95.3	128.2	147.2	144.1	106.9	83.2	81	73.0667	139.833	90.3667	1.91378	0.0144505	0.646246	0.00824803
Q3TBD2	Rho GTPase-activating protein 45 OS=Mus musculus OX=10090 GN=Arhgap45 PE=1 SV=2	Arhgap45	0	High	23.58	7	6	6	6	1116	122.8	5.94	17.08	0	92.4	91.2	64.3	129.9	171.7	168.3	117.7	86.2	88.2	82.6333	156.633	97.3667	1.89552	0.010368	0.621622	0.0244277
E9PWE9	Tyrosine-protein kinase OS=Mus musculus OX=10090 GN=Syk PE=1 SV=1	Syk	0	High	28.551	13	5	7	5	583	66	7.15	30.13	0	80.4	115.2	87	145.2	220.6	169.4	118.5	83.4	87.6	94.2	178.4	96.5	1.89384	0.026902	0.540919	0.0299741
Q9D3J5	Ankyrin repeat domain-containing protein 22 OS=Mus musculus OX=10090 GN=Ankrd22 PE=2 SV=1	Ankrd22	0.024	Medium	1.807	4	1	2	1	191	21.9	8.79	3.8	0	59.1	83.1	55.2	110.2	139.1	122.7	84	61.2	39.4	65.8	124	61.5333	1.8845	0.00855536	0.496237	0.0152501
P28867	Protein kinase C delta type OS=Mus musculus OX=10090 GN=Prkcd PE=1 SV=3	Prkcd	0	High	100.804	25	14	35	12	674	77.5	7.39	141.79	2	65.5	98.4	95	133.6	197.5	156.1	105.3	79.4	78.2	86.3	162.4	87.6333	1.88181	0.0237808	0.539614	0.0225054
P29351	Tyrosine-protein phosphatase non-receptor type 6 OS=Mus musculus OX=10090 GN=Ptpn6 PE=1 SV=2	Ptpn6	0	High	162.51	43	24	56	24	595	67.5	7.81	193.12	0	83.3	101.5	110.2	196.1	202.5	155.6	107.8	96.6	88.1	98.3333	184.733	97.5	1.87864	0.00661487	0.527788	0.00519827
Q8VCT3	Aminopeptidase B OS=Mus musculus OX=10090 GN=Rnpep PE=1 SV=2	Rnpep	0	High	175.841	46	27	62	27	650	72.4	5.35	210.69	0	63	83	78.3	122.2	145.6	152	111.4	76.4	82.9	74.7667	139.933	90.2333	1.8716	0.00391406	0.644831	0.0241007
Q9EPK2	Protein XRP2 OS=Mus musculus OX=10090 GN=Rp2 PE=1 SV=3	Rp2	0	High	10.413	7	3	4	3	347	39.4	5.24	11.69	0	50.2	105.6	91.6	133	175.1	154.6	120.9	72.8	81.8	82.4667	154.233	91.8333	1.87025	0.0252635	0.595418	0.0309922
Q924Z4	Ceramide synthase 2 OS=Mus musculus OX=10090 GN=Cers2 PE=1 SV=1	Cers2	0.003	High	3.811	2	1	2	1	380	45	8.75	4.41	0	64.7	91.3	83.1	124.3	176.7	145	112.8	80.1	94.5	79.7	148.667	95.8	1.86533	0.0158378	0.644395	0.042074
Q99P58	Ras-related protein Rab-27B OS=Mus musculus OX=10090 GN=Rab27b PE=1 SV=3	Rab27b	0	High	20.704	23	4	6	3	218	24.5	5.54	24.57	1	60.6	77.5	89	120.5	162.6	130.8	94.8	91	84.9	75.7	137.967	90.2333	1.82255	0.0146289	0.654023	0.0213279
D3YY80	Retinol dehydrogenase 12 (Fragment) OS=Mus musculus OX=10090 GN=Rdh12 PE=1 SV=8	Rdh12	0	High	16.183	34	5	9	4	136	14.9	8.92	14.39	0	74.9	92.9	37.2	113.6	133.1	126.9	97.3	86.2	63.3	68.3333	124.533	82.2667	1.82244	0.0319222	0.6606	0.0215611
Q00519	Xanthine dehydrogenase/oxidase OS=Mus musculus OX=10090 GN=Xdh PE=1 SV=5	Xdh	0	High	296.98	30	37	116	33	1335	146.5	7.56	416.57	4	62.6	85.8	72.7	122.7	135.2	142.5	107.9	66.5	82	73.7	133.467	85.4667	1.81095	0.00251892	0.64036	0.0230618
A0A0R4J0P5	Proline-serine-threonine phosphatase-interacting protein 1 OS=Mus musculus OX=10090 GN=Pstpip1 PE=1 SV=1	Pstpip1	0	High	7.595	5	2	2	2	415	47.5	5.53	7.74	0	85.4	92.7	130.8	161.6	218.9	176.2	117.6	98	84.9	102.967	185.567	100.167	1.8022	0.0205166	0.539788	0.0121786
P40124	Adenylyl cyclase-associated protein 1 OS=Mus musculus OX=10090 GN=Cap1 PE=1 SV=4	Cap1	0	High	252.641	54	24	109	22	474	51.5	7.52	432.94	2	67	88	87.9	160.8	138.2	136.3	99.7	92	76.4	80.9667	145.1	89.3667	1.7921	0.00366337	0.615897	0.00592214
Q3UW53	Protein Niban 1 OS=Mus musculus OX=10090 GN=Niban1 PE=1 SV=2	Niban1	0	High	78.711	19	15	26	15	926	102.6	4.78	91.62	0	64.3	85.3	98.4	128.9	179.3	134.2	108.5	80.6	88.5	82.6667	147.467	92.5333	1.78387	0.0262325	0.627486	0.038067
P14148	60S ribosomal protein L7 OS=Mus musculus OX=10090 GN=Rpl7 PE=1 SV=2	Rpl7	0	High	182.073	59	25	85	24	270	31.4	10.89	279.3	1	67.4	84.6	84.1	111.1	145.1	163.4	99.2	63.4	56	78.7	139.867	72.8667	1.77721	0.0200299	0.520972	0.0299895
A3KGB4	TBC1 domain family member 8B OS=Mus musculus OX=10090 GN=Tbc1d8b PE=1 SV=1	Tbc1d8b	0	High	15.532	3	3	4	3	1114	127.8	5.49	12.67	0	71.5	101	77.3	120.6	170.3	151.9	114.2	61.9	88.8	83.2667	147.6	88.3	1.77262	0.0196798	0.598238	0.0472513
Q01320	DNA topoisomerase 2-alpha OS=Mus musculus OX=10090 GN=Top2a PE=1 SV=2	Top2a	0	High	61.056	11	17	31	6	1528	172.7	8.6	102.31	0	75.4	78.4	60.7	115.6	121.4	138.5	107.7	72.2	67.4	71.5	125.167	82.4333	1.75058	0.00363288	0.658589	0.0416551
P97384	Annexin A11 OS=Mus musculus OX=10090 GN=Anxa11 PE=1 SV=2	Anxa11	0	High	163.803	39	22	57	21	503	54	7.66	206.07	0	80.9	93.2	118.2	158.7	209.8	143.1	106.1	92.4	92.9	97.4333	170.533	97.1333	1.75026	0.0333179	0.569586	0.023654
Q7TN29	Stromal membrane-associated protein 2 OS=Mus musculus OX=10090 GN=Smap2 PE=1 SV=1	Smap2	0	High	17.405	9	4	9	3	428	46.5	8.87	28.41	0	64.9	93.1	93.1	136.5	173.1	129.6	117.3	86.1	82.9	83.7	146.4	95.4333	1.7491	0.0189089	0.651867	0.0428145
Q923B6	Metalloreductase STEAP4 OS=Mus musculus OX=10090 GN=Steap4 PE=1 SV=1	Steap4	0	High	98.16	27	10	19	10	470	53	9.17	95.37	0	81.2	106.9	107.6	149.7	186	180.1	111.7	87	102.9	98.5667	171.933	100.533	1.74434	0.00668392	0.584723	0.00592198
P11440	Cyclin-dependent kinase 1 OS=Mus musculus OX=10090 GN=Cdk1 PE=1 SV=3	Cdk1	0	High	34.265	35	9	15	6	297	34.1	8.43	46.73	3	60.8	80	87.1	110.7	137.8	147.9	110.2	77.3	69.2	75.9667	132.133	85.5667	1.73936	0.0145076	0.647578	0.0498016
O35638	Cohesin subunit SA-2 OS=Mus musculus OX=10090 GN=Stag2 PE=1 SV=3	Stag2	0	High	37.021	5	6	10	4	1231	141.2	5.43	36.8	1	59.5	93.8	90	115	165.6	139.4	103.5	63.2	69.2	81.1	140	78.6333	1.72626	0.0317946	0.561667	0.0333491
Q11011	Puromycin-sensitive aminopeptidase OS=Mus musculus OX=10090 GN=Npepps PE=1 SV=2	Npepps	0	High	213.367	35	27	72	26	920	103.3	5.9	265.62	0	63.4	96.8	81.8	123.1	150.9	140.3	104.6	73.2	81.1	80.6667	138.1	86.3	1.71198	0.0103685	0.624909	0.0140663
Q9JJ28	Protein flightless-1 homolog OS=Mus musculus OX=10090 GN=Flii PE=1 SV=1	Flii	0	High	177.912	24	21	46	21	1271	144.7	6.06	191.31	0	63.8	93.8	86.8	123.5	153.5	137.4	111	79.6	82.8	81.4667	138.133	91.1333	1.69558	0.0106668	0.659749	0.0236637
Q04736	Tyrosine-protein kinase Yes OS=Mus musculus OX=10090 GN=Yes1 PE=1 SV=3	Yes1	0	High	36.955	15	8	18	3	541	60.6	6.64	52.49	4	95.7	116.4	75.1	142.3	195	144.9	110.9	75.4	80.2	95.7333	160.733	88.8333	1.67897	0.0358017	0.552675	0.0245005
Q8BT60	Copine-3 OS=Mus musculus OX=10090 GN=Cpne3 PE=1 SV=2	Cpne3	0	High	146.257	36	19	44	17	533	59.5	5.78	153	2	77	98.1	87.6	139.6	174.5	124.2	101.6	84.3	83.8	87.5667	146.1	89.9	1.66844	0.0219536	0.615332	0.0245623
Q03734	Serine protease inhibitor A3M OS=Mus musculus OX=10090 GN=Serpina3m PE=1 SV=2	Serpina3m	0	High	171.869	23	11	104	4	418	47	6.1	454.28	0	74.6	110.4	65.6	126	152.4	138.1	112	70.9	88.8	83.5333	138.833	90.5667	1.66201	0.0242312	0.652341	0.0269035
Q9Z1Q5	Chloride intracellular channel protein 1 OS=Mus musculus OX=10090 GN=Clic1 PE=1 SV=3	Clic1	0	High	144.528	72	14	54	13	241	27	5.17	250.61	1	68.6	98.2	86.9	118.4	147.3	152.2	113.8	81.4	80.1	84.5667	139.3	91.7667	1.64722	0.0158933	0.65877	0.0356662
Q7M6Y3	Phosphatidylinositol-binding clathrin assembly protein OS=Mus musculus OX=10090 GN=Picalm PE=1 SV=1	Picalm	0	High	91.003	18	13	28	4	660	71.5	7.91	96.93	8	94.9	103.7	61.4	115.7	149.3	162.5	113.9	71.2	80.6	86.6667	142.5	88.5667	1.64423	0.0422995	0.62152	0.0471003
Q8R180	ERO1-like protein alpha OS=Mus musculus OX=10090 GN=Ero1a PE=1 SV=2	Ero1a	0	High	57.27	21	8	18	8	464	54.1	6.54	69.74	0	67	101.6	73.9	118	145.1	133.6	106.7	74.5	70.3	80.8333	132.233	83.8333	1.63588	0.0174998	0.63398	0.0254401
Q9JKF1	Ras GTPase-activating-like protein IQGAP1 OS=Mus musculus OX=10090 GN=Iqgap1 PE=1 SV=2	Iqgap1	0	High	910.175	58	88	285	83	1657	188.6	6.48	1225.78	8	67.5	92.4	93.2	126.2	159.3	125	107.2	79.8	72.3	84.3667	136.833	86.4333	1.62189	0.0202346	0.631669	0.0310395
A0A0R4J0I1	Serine protease inhibitor A3K OS=Mus musculus OX=10090 GN=Serpina3k PE=1 SV=1	Serpina3k	0	High	345.19	39	18	324	2	418	46.6	5.16	1654.85	0	64.2	118.2	78.2	120.5	153.2	148.8	111.8	73.3	93.7	86.8667	140.833	92.9333	1.62126	0.047926	0.659882	0.0339294
E9Q634	Unconventional myosin-Ie OS=Mus musculus OX=10090 GN=Myo1e PE=1 SV=1	Myo1e	0	High	73.519	11	13	29	9	1107	126.7	9.07	99.27	4	68.6	101.1	91.1	118.7	159.7	143.5	110.3	74.4	73.2	86.9333	140.633	85.9667	1.61771	0.0247447	0.611282	0.0326337
Q9Z329	Inositol 1,4,5-trisphosphate receptor type 2 OS=Mus musculus OX=10090 GN=Itpr2 PE=1 SV=4	Itpr2	0	High	38.083	3	10	15	4	2701	307.3	6.44	43.69	0	60.9	94.9	83	120.9	137.6	126.8	108.8	66	70.7	79.6	128.433	81.8333	1.61348	0.0116838	0.637166	0.0318352
A2AL50	Alkylglycerone-phosphate synthase OS=Mus musculus OX=10090 GN=Agps PE=1 SV=1	Agps	0	High	66.747	23	10	16	10	671	74.3	7.66	63.47	0	87.2	93.7	87	119.1	155.7	155	110.9	80.3	94.1	89.3	143.267	95.1	1.60433	0.0117521	0.663797	0.032406
H3BL08	Ceramide synthase 6 OS=Mus musculus OX=10090 GN=Cers6 PE=1 SV=1	Cers6	0.01	Medium	2.698	4	2	2	2	392	45.7	7.87	4.83	0	82.8	104.3	97.8	121	173.8	155	113.7	81.8	73.5	94.9667	149.933	89.6667	1.5788	0.0302381	0.598044	0.0378016
E9PYK3	Protein mono-ADP-ribosyltransferase PARP4 OS=Mus musculus OX=10090 GN=Parp4 PE=1 SV=1	Parp4	0	High	25.708	3	5	7	5	1969	216	6.07	19.93	0	62.1	106.2	97.1	133.9	147.9	135.6	112.3	81.5	84	88.4667	139.133	92.6	1.57272	0.0231412	0.665549	0.0126251
Q64324	Syntaxin-binding protein 2 OS=Mus musculus OX=10090 GN=Stxbp2 PE=1 SV=1	Stxbp2	0	High	82.25	29	13	21	12	593	66.3	6.74	72.36	0	87.1	99.5	86.3	127.6	164.2	132.4	104.1	88.4	79.1	90.9667	141.4	90.5333	1.55442	0.0146605	0.640264	0.0201426
Q9QZQ8	Core histone macro-H2A.1 OS=Mus musculus OX=10090 GN=Macroh2a1 PE=1 SV=3	Macroh2a1	0	High	128.593	43	14	39	13	372	39.7	9.8	170.52	1	71	100.8	101.5	133.5	160.9	123.5	111	78.5	68.6	91.1	139.3	86.0333	1.52909	0.0327102	0.617612	0.0350676
A0A5H1ZRL3	Negative elongation factor B OS=Mus musculus OX=10090 GN=Nelfb PE=1 SV=1	Nelfb	0	High	19.552	9	5	5	5	631	70.3	6.1	15.19	0	64.3	94.5	89.5	104.3	135.6	134.8	103.2	74	71.9	82.7667	124.9	83.0333	1.50906	0.0388167	0.664799	0.0440453
P47811	Mitogen-activated protein kinase 14 OS=Mus musculus OX=10090 GN=Mapk14 PE=1 SV=3	Mapk14	0	High	58.521	33	8	21	7	360	41.3	5.88	85.78	0	73.3	111.1	89	116.4	152.5	142.9	108.8	75.2	85.9	91.1333	137.267	89.9667	1.50622	0.0400085	0.655415	0.0320448

## Sheet: Table S2
Table S2 Proteins downregulated in the DNCB group compared to the CON group and upregulated after treatment with LQZ-H.
Protein	Description	Gene names	Exp. q-value: Combined	Protein FDR Confidence: Combined	Sum PEP Score	Coverage [%]	# Peptides	# PSMs	# Unique Peptides	# AAs	MW [kDa]	calc. pI	Score Sequest HT: Sequest HT	# Razor Peptides	C7	C8	C9	M3	M6	M7	LQZ_H2	LQZ_H3	LQZ_H5	Group_Control.average	Group_Model.average	Group_LQZ_H.average	Group_Model.vs.Group_Control.FC	pvalue	Group_LQZ_H.vs.Group_Model.FC	pvalue
Q9JKX6	ADP-sugar pyrophosphatase OS=Mus musculus OX=10090 GN=Nudt5 PE=1 SV=1	Nudt5	0	High	44.104	34	6	13	6	218	24	5.48	51.98	0	115.6	129.7	104.2	79.4	79	71	107	140.1	124.5	116.5	76.4667	123.867	0.656366	0.00703443	1.61988	0.00886192
O08795	Glucosidase 2 subunit beta OS=Mus musculus OX=10090 GN=Prkcsh PE=1 SV=1	Prkcsh	0	High	107.091	27	16	45	16	521	58.8	4.46	153.75	0	121.2	106	145.7	73.2	89.1	80	126.1	125	131.5	124.3	80.7667	127.533	0.649772	0.0249603	1.57903	0.000741624
A0A2U3TZ82	TRIO and F-actin-binding protein OS=Mus musculus OX=10090 GN=Triobp PE=1 SV=1	Triobp	0	High	52.107	20	11	13	10	627	71.6	6.86	38.87	0	120.3	116.4	96.1	72.5	70.2	71.4	121.8	109.3	103.8	110.933	71.3667	111.633	0.643329	0.00628068	1.56422	0.00168835
P51163	Uroporphyrinogen-III synthase OS=Mus musculus OX=10090 GN=Uros PE=1 SV=1	Uros	0	High	59.902	40	6	9	6	265	28.5	6.54	46.84	0	128.4	142.6	133.1	75.4	88.3	94.6	114.3	135.7	154.9	134.7	86.1	134.967	0.639198	0.00229282	1.56756	0.0198741
Q8K3C3	Protein LZIC OS=Mus musculus OX=10090 GN=Lzic PE=1 SV=1	Lzic	0	High	32.55	25	6	17	6	190	21.5	4.96	53.64	0	97	100.1	92.8	61.5	55.6	66.4	102.4	117.2	129.5	96.6333	61.1667	116.367	0.632977	0.000712456	1.90245	0.00281628
A0A571BDS0	Xin actin-binding repeat-containing protein 1 OS=Mus musculus OX=10090 GN=Xirp1 PE=1 SV=2	Xirp1	0	High	61.424	9	10	13	10	1813	196.5	5.92	44.79	0	126.5	120.6	145.4	77.1	103.3	67.2	130.1	127	140.1	130.833	82.5333	132.4	0.630828	0.021137	1.6042	0.0121871
Q9R069	Basal cell adhesion molecule OS=Mus musculus OX=10090 GN=Bcam PE=1 SV=1	Bcam	0	High	142.138	33	17	40	17	622	67.6	6.25	158.33	0	110.7	115.3	86.3	62.7	58.9	73.9	86.6	115.9	91.1	104.1	65.1667	97.8667	0.626001	0.0180037	1.50179	0.0323424
E9Q827	cAMP-regulated phosphoprotein 19 OS=Mus musculus OX=10090 GN=Arpp19 PE=1 SV=1	Arpp19	0	High	18.251	34	3	5	3	145	16.1	9.76	22.3	0	128.2	131.4	92.5	73.1	76	67.2	96.5	120.4	107.8	117.367	72.1	108.233	0.614314	0.0236941	1.50116	0.00803697
P52503	NADH dehydrogenase [ubiquinone] iron-sulfur protein 6, mitochondrial OS=Mus musculus OX=10090 GN=Ndufs6 PE=1 SV=2	Ndufs6	0	High	41.168	53	5	9	5	116	13	8.65	47.73	0	117.1	136.2	130.9	81.3	74.9	76.9	99.3	119.9	145.7	128.067	77.7	121.633	0.606715	0.00110088	1.56542	0.0316404
Q9CQ06	39S ribosomal protein L24, mitochondrial OS=Mus musculus OX=10090 GN=Mrpl24 PE=1 SV=1	Mrpl24	0.014	Medium	2.355	7	2	3	2	216	24.9	9.5	3.66	0	154.7	158.8	114	90.1	70	98.6	104.5	148.3	138.3	142.5	86.2333	130.367	0.605146	0.0276671	1.51179	0.0485503
Q99KB8	Hydroxyacylglutathione hydrolase, mitochondrial OS=Mus musculus OX=10090 GN=Hagh PE=1 SV=2	Hagh	0	High	66.124	35	8	15	8	309	34.1	7.75	67.05	0	126.7	118.9	119	73	62.7	83	95.5	128.1	127.2	121.533	72.9	116.933	0.599835	0.00161341	1.60402	0.0226725
Q9JHU2	Palmdelphin OS=Mus musculus OX=10090 GN=Palmd PE=1 SV=1	Palmd	0	High	100.063	27	14	21	14	551	62.7	5.66	88	0	100	116.7	97.9	63.1	57.8	64.6	85.4	122.4	98.6	104.867	61.8333	102.133	0.589638	0.00239555	1.65175	0.021643
A0A0G2JFY5	Far upstream element-binding protein 1 OS=Mus musculus OX=10090 GN=Fubp1 PE=1 SV=1	Fubp1	0	High	167.065	34	24	84	14	654	68.8	7.93	263.83	4	128.7	118.1	92.4	64.1	58.4	76.1	96.7	127.6	93.7	113.067	66.2	106	0.585495	0.0173296	1.60121	0.0296606
P63038	60 kDa heat shock protein, mitochondrial OS=Mus musculus OX=10090 GN=Hspd1 PE=1 SV=1	Hspd1	0	High	575.356	75	41	273	41	573	60.9	6.18	1220.77	0	138.6	115.4	114.6	79.7	61.5	73.5	91.4	131.1	126.2	122.867	71.5667	116.233	0.582474	0.00571781	1.62413	0.0303145
Q9DAK9	14 kDa phosphohistidine phosphatase OS=Mus musculus OX=10090 GN=Phpt1 PE=1 SV=1	Phpt1	0	High	33.017	27	4	13	4	124	14	5.53	54.48	0	114.8	103.8	120.9	60.2	56.6	80.4	91.1	135.8	126.6	113.167	65.7333	117.833	0.580854	0.00605934	1.7926	0.0283313
Q9D4H4	Angiomotin-like protein 1 OS=Mus musculus OX=10090 GN=Amotl1 PE=1 SV=2	Amotl1	0	High	11.836	4	4	4	4	968	107.9	7.39	10.63	0	129.8	135.3	91	78.8	65.3	61.4	98.7	123.9	101.2	118.7	68.5	107.933	0.577085	0.0280907	1.57567	0.0147295
Q9JHW2	Omega-amidase NIT2 OS=Mus musculus OX=10090 GN=Nit2 PE=1 SV=1	Nit2	0	High	161.809	61	16	53	16	276	30.5	6.9	195.95	0	141.7	127	127	84	68.6	75.5	100.1	121.4	127	131.9	76.0333	116.167	0.576447	0.00108082	1.52784	0.0126138
Q91Z38	Tetratricopeptide repeat protein 1 OS=Mus musculus OX=10090 GN=Ttc1 PE=1 SV=1	Ttc1	0	High	26.3	16	4	7	4	292	33.2	5.01	25.51	0	120.9	121.5	105.1	65.2	55.9	78.7	89	119	113.6	115.833	66.6	107.2	0.574964	0.00446002	1.60961	0.0232935
E9QK41	Actin-binding LIM protein 1 OS=Mus musculus OX=10090 GN=Ablim1 PE=1 SV=1	Ablim1	0	High	124.165	28	20	35	19	861	96.8	8.63	127.86	0	142.2	117.3	121.8	78.3	65.3	75.4	98.6	128.9	113.3	127.1	73	113.6	0.574351	0.00328291	1.55616	0.0133528
Q9D832	DnaJ homolog subfamily B member 4 OS=Mus musculus OX=10090 GN=Dnajb4 PE=1 SV=1	Dnajb4	0	High	25.017	12	3	9	2	337	37.8	8.59	34.44	0	121.7	117.8	163.2	75.4	82.5	71.5	99.6	132.2	122.2	134.233	76.4667	118	0.569655	0.0178069	1.54316	0.0150287
Q60989	E3 ubiquitin-protein ligase XIAP OS=Mus musculus OX=10090 GN=Xiap PE=1 SV=2	Xiap	0	High	15.398	7	2	4	2	496	56	6.23	13.52	0	129.1	147.5	142.6	74.9	75.6	88.2	113.1	129.9	128.5	139.733	79.5667	123.833	0.569418	0.00100446	1.55635	0.00303713
A0A0R4J139	Peptide-methionine (R)-S-oxide reductase OS=Mus musculus OX=10090 GN=Msrb3 PE=1 SV=1	Msrb3	0	High	27.023	29	5	9	5	186	20.2	6.71	23.4	0	140.6	124.6	148.2	75.4	78.8	78.2	108.7	125.7	119.4	137.8	77.4667	117.933	0.562167	0.00101453	1.52238	0.00133693
Q62165	Dystroglycan 1 OS=Mus musculus OX=10090 GN=Dag1 PE=1 SV=4	Dag1	0	High	100.703	13	12	24	12	893	96.8	8.44	97.99	0	139.8	142	104.1	80.4	73.1	62.1	97.4	120.3	131	128.633	71.8667	116.233	0.558694	0.0132528	1.61735	0.0168938
Q8VHL1	Histone-lysine N-methyltransferase SETD7 OS=Mus musculus OX=10090 GN=Setd7 PE=1 SV=2	Setd7	0	High	57.684	27	7	13	7	366	40.5	4.65	61.62	0	130	147.8	136.1	66.9	78.8	85.3	119	137.6	143.8	137.967	77	133.467	0.558106	0.00124777	1.73333	0.00356504
Q9D8S9	BolA-like protein 1 OS=Mus musculus OX=10090 GN=Bola1 PE=1 SV=1	Bola1	0	High	32.653	47	5	5	5	137	14.4	8.76	23.56	0	109.9	118.3	117.8	62.9	53.9	76.3	100.3	115.7	104	115.333	64.3667	106.667	0.558092	0.00194588	1.65717	0.00612037
O08970	Tuftelin OS=Mus musculus OX=10090 GN=Tuft1 PE=1 SV=2	Tuft1	0	High	39.092	18	7	15	7	390	44.5	6.14	44.43	0	126.1	112.5	91.7	63.9	53.4	66.8	94.7	131.8	90	110.1	61.3667	105.5	0.557372	0.0107178	1.71917	0.0331968
P61957	Small ubiquitin-related modifier 2 OS=Mus musculus OX=10090 GN=Sumo2 PE=1 SV=1	Sumo2	0	High	29.956	34	4	11	2	95	10.9	5.5	40.43	0	144	133.8	113.3	76.6	68.2	72.4	105.9	134.7	105.4	130.367	72.4	115.333	0.555357	0.00343854	1.593	0.0126408
P18165	Loricrin OS=Mus musculus OX=10090 GN=Loricrin PE=2 SV=2	Loricrin	0	High	47.695	7	4	22	4	486	38.2	8.06	83.25	0	70.4	68.8	96.3	45.2	30.3	52.4	67.6	128.3	101.1	78.5	42.6333	99	0.5431	0.0313679	2.32213	0.0395187
P08553	Neurofilament medium polypeptide OS=Mus musculus OX=10090 GN=Nefm PE=1 SV=4	Nefm	0	High	168.483	34	28	77	25	848	95.9	4.77	276.62	2	104.2	143.7	145.7	59	79.8	73.4	93	133.7	136.1	131.2	70.7333	120.933	0.539126	0.0151876	1.70971	0.0303281
E9Q8T1	Transforming acidic coiled-coil-containing protein 2 OS=Mus musculus OX=10090 GN=Tacc2 PE=1 SV=1	Tacc2	0	High	141.41	10	20	36	5	2879	305	4.79	132.25	15	141.6	131.9	107.4	69.6	59.7	75.8	95.7	119.7	95.6	126.967	68.3667	103.667	0.538462	0.00638303	1.51633	0.0190872
Q8R2V2	Intermediate filament family orphan 2 OS=Mus musculus OX=10090 GN=Iffo2 PE=2 SV=2	Iffo2	0	High	16.085	10	6	6	6	512	57	4.94	14.92	0	106.2	147.9	108.4	76.3	49	69.7	91.7	111.8	91.4	120.833	65	98.3	0.537931	0.0243867	1.51231	0.035191
Q99JP4	Anaphase-promoting complex subunit CDC26 OS=Mus musculus OX=10090 GN=Cdc26 PE=1 SV=1	Cdc26	0	High	7.117	19	2	3	2	85	9.8	6.81	7.28	0	145.2	143.6	124.8	68.7	70.4	82.6	106.2	120.2	123.3	137.867	73.9	116.567	0.536025	0.00125109	1.57736	0.00337152
Q9D0R8	Protein LSM12 homolog OS=Mus musculus OX=10090 GN=Lsm12 PE=1 SV=1	Lsm12	0	High	30.512	29	4	9	4	195	21.7	7.74	41.56	0	140.2	133.7	127.1	70.7	66.9	77.3	101.2	131.4	102	133.667	71.6333	111.533	0.53591	0.000215514	1.557	0.0184569
Q9CQ65	S-methyl-5'-thioadenosine phosphorylase OS=Mus musculus OX=10090 GN=Mtap PE=1 SV=1	Mtap	0	High	98.431	43	11	31	11	283	31	7.14	121.84	0	150.6	144.8	132.5	76	64.7	86.8	98.7	127.5	123.3	142.633	75.8333	116.5	0.531666	0.00130445	1.53626	0.0209992
Q5SRX1	TOM1-like protein 2 OS=Mus musculus OX=10090 GN=Tom1l2 PE=1 SV=1	Tom1l2	0	High	39.905	10	4	9	4	507	55.6	4.82	40.86	0	117.2	140	142.2	66.7	60.1	80.7	91.5	119.8	102.6	133.133	69.1667	104.633	0.519529	0.00310987	1.51277	0.0256576
Q8QZY9	Splicing factor 3B subunit 4 OS=Mus musculus OX=10090 GN=Sf3b4 PE=1 SV=1	Sf3b4	0	High	58.384	14	3	11	3	424	44.3	8.56	60.2	0	131.8	139.5	141.8	76.3	67	71.3	98.1	129.5	110.2	137.7	71.5333	112.6	0.519487	8.17808e-05	1.57409	0.0125548
Q9CQ26	STAM-binding protein OS=Mus musculus OX=10090 GN=Stambp PE=1 SV=1	Stambp	0	High	57.852	24	9	17	8	424	48.5	6.64	64.9	0	153.8	140.6	145.5	73.1	67	85.6	98.3	137.7	107.8	146.633	75.2333	114.6	0.513071	0.00043758	1.52326	0.0394958
Q8BFR5	Elongation factor Tu, mitochondrial OS=Mus musculus OX=10090 GN=Tufm PE=1 SV=1	Tufm	0	High	330.227	65	29	105	28	452	49.5	7.56	420.72	1	155.8	135	133.4	72.5	63.5	79.6	94.3	136.9	137.6	141.4	71.8667	122.933	0.508251	0.00126483	1.71058	0.0274897
Q921H8	3-ketoacyl-CoA thiolase A, peroxisomal OS=Mus musculus OX=10090 GN=Acaa1a PE=1 SV=1	Acaa1a	0	High	257.293	55	18	62	17	424	43.9	8.44	264.56	1	180.7	136.4	161	86.7	73.5	80.7	94.1	134.5	143.2	159.367	80.3	123.933	0.503869	0.00409437	1.54338	0.0489648
P31001	Desmin OS=Mus musculus OX=10090 GN=Des PE=1 SV=3	Des	0	High	439.107	78	45	236	39	469	53.5	5.27	819.21	0	143.5	118.6	188.6	75.1	88.9	63	102	110.4	132.5	150.233	75.6667	114.967	0.503661	0.0268043	1.51938	0.0289219
A0A338P776	ATP synthase subunit O, mitochondrial (Fragment) OS=Mus musculus OX=10090 GN=Atp5o PE=1 SV=1	Atp5o	0	High	47.871	63	9	26	2	109	12.1	9.89	72.84	0	140.6	129.7	154.9	64.6	74.6	72.2	95.5	143.2	152.7	141.733	70.4667	130.467	0.497178	0.0008341	1.85147	0.0287753
E9Q7U2	Calcium-binding and coiled-coil domain-containing protein 1 OS=Mus musculus OX=10090 GN=Calcoco1 PE=1 SV=1	Calcoco1	0	High	39.438	10	5	8	5	633	70.9	4.86	30.3	0	148.6	148.3	119.2	62.5	61.7	81.8	91.7	127.4	100.7	138.7	68.6667	106.6	0.495073	0.00398775	1.55243	0.0392786
Q7TMD7	Desmoglein-4 OS=Mus musculus OX=10090 GN=Dsg4 PE=1 SV=1	Dsg4	0	High	80.759	14	12	23	10	1041	114.4	4.73	88.08	0	129.8	120.2	108.8	65.1	59.4	52.6	105.6	97	70	119.6	59.0333	90.8667	0.49359	0.00101609	1.53924	0.0481745
Q8R317	Ubiquilin-1 OS=Mus musculus OX=10090 GN=Ubqln1 PE=1 SV=1	Ubqln1	0	High	69.832	18	7	14	4	582	61.9	4.94	58.85	0	92.6	126.7	102	53.9	52.3	50.5	83.8	129.6	113.1	107.1	52.2333	108.833	0.487706	0.00580487	2.0836	0.0135319
P17751	Triosephosphate isomerase OS=Mus musculus OX=10090 GN=Tpi1 PE=1 SV=5	Tpi1	0	High	264.861	91	19	170	19	249	26.7	7.3	778.98	0	137.5	139.5	144.4	73.2	71.4	60.8	91.4	127.9	134.6	140.467	68.4667	117.967	0.487423	8.00267e-05	1.72298	0.0239404
Q8R3Q6	Protein MIX23 OS=Mus musculus OX=10090 GN=Mix23 PE=1 SV=1	Mix23	0	High	37.579	43	5	9	5	144	16.7	8.16	38.28	0	146.2	142.9	135.8	71.8	56.9	78	87.1	127.3	103.5	141.633	68.9	105.967	0.486467	0.000477152	1.53798	0.0488701
Q9JK37	Myozenin-1 OS=Mus musculus OX=10090 GN=Myoz1 PE=1 SV=1	Myoz1	0	High	158.503	57	13	60	13	296	31.4	8.65	247.78	0	134.2	129.7	164.9	69.8	75.7	61.9	84.2	134.3	137.1	142.933	69.1333	118.533	0.483675	0.0032917	1.71456	0.0488246
P62075	Mitochondrial import inner membrane translocase subunit Tim13 OS=Mus musculus OX=10090 GN=Timm13 PE=1 SV=1	Timm13	0	High	37.172	54	4	12	4	95	10.5	8.18	53.81	0	133.9	150.9	136.7	82.9	63.9	54.9	93.3	143.4	125.4	140.5	67.2333	120.7	0.478529	0.00170338	1.79524	0.0335551
Q8R3V5	Endophilin-B2 OS=Mus musculus OX=10090 GN=Sh3glb2 PE=1 SV=2	Sh3glb2	0	High	70.469	35	13	24	12	400	44.5	5.82	86.89	0	161.1	168.8	142.9	76.3	66.3	82.2	92.6	123.1	135.8	157.6	74.9333	117.167	0.475465	0.000770974	1.56361	0.0362949
Q9D0T1	NHP2-like protein 1 OS=Mus musculus OX=10090 GN=Snu13 PE=1 SV=4	Snu13	0	High	58.719	38	5	28	5	128	14.2	8.46	102.5	0	168.6	154.6	137.4	81.4	67.6	65.9	101.7	132.6	95.8	153.533	71.6333	110.033	0.466565	0.00134042	1.53606	0.0365272
Q9R059	Four and a half LIM domains protein 3 OS=Mus musculus OX=10090 GN=Fhl3 PE=1 SV=2	Fhl3	0	High	130.302	73	17	43	17	289	31.8	6.2	167.04	0	134.2	142.5	111.2	60.6	56.9	62.5	91.3	96.9	138.9	129.3	60	109.033	0.464037	0.00188125	1.81722	0.0315236
Q9D3D9	ATP synthase subunit delta, mitochondrial OS=Mus musculus OX=10090 GN=Atp5f1d PE=1 SV=1	Atp5f1d	0	High	23.244	14	2	7	2	168	17.6	5.08	22.22	0	131.2	156.8	139.1	60.5	48.8	88.5	101.6	132.5	123.7	142.367	65.9333	119.267	0.463123	0.00547207	1.8089	0.023379
Q9WU28	Prefoldin subunit 5 OS=Mus musculus OX=10090 GN=Pfdn5 PE=1 SV=1	Pfdn5	0	High	45.592	42	7	14	7	154	17.3	6.33	53.17	0	154.3	134.2	106.3	60.3	52.5	69.7	92.4	135.9	109.9	131.6	60.8333	112.733	0.462259	0.00872192	1.85315	0.0187498
D3Z7C6	Prostaglandin E synthase 3 OS=Mus musculus OX=10090 GN=Ptges3 PE=1 SV=1	Ptges3	0	High	84.031	54	7	38	7	130	15	4.79	151.56	0	164.7	147.6	120.7	60.9	59	80.1	99.2	132.3	108.3	144.333	66.6667	113.267	0.461894	0.00581905	1.699	0.0175638
G5E8W8	Zinc finger protein 185 OS=Mus musculus OX=10090 GN=Zfp185 PE=1 SV=1	Zfp185	0	High	118.413	43	18	35	9	486	52.8	6.34	125.37	8	128.3	110.3	115.6	59.3	40.7	63.4	85.8	131.1	91.3	118.067	54.4667	102.733	0.461321	0.00193779	1.88617	0.0384893
P05063	Fructose-bisphosphate aldolase C OS=Mus musculus OX=10090 GN=Aldoc PE=1 SV=4	Aldoc	0	High	103.82	37	13	55	7	363	39.4	7.12	179.89	0	154.4	159.8	149.8	71.4	56	84.5	91.3	114.2	132.8	154.667	70.6333	112.767	0.456681	0.000650851	1.59651	0.0443565
Q9Z0L8	Gamma-glutamyl hydrolase OS=Mus musculus OX=10090 GN=Ggh PE=1 SV=2	Ggh	0	High	44.916	28	8	13	8	317	35.4	7.5	44.24	0	152.9	147.7	119.3	69.4	52.1	69.5	83.4	116.5	96.5	139.967	63.6667	98.8	0.45487	0.00307483	1.55183	0.0352177
Q8CHW5	BICD family-like cargo adapter 2 OS=Mus musculus OX=10090 GN=Bicdl2 PE=1 SV=1	Bicdl2	0	High	69.254	25	11	16	10	507	57.5	4.97	56.41	0	176.5	152.1	112.8	67.7	60.3	72.4	100.2	122.6	90.2	147.133	66.8	104.333	0.45401	0.0131223	1.56188	0.0212465
Q9CR00	26S proteasome non-ATPase regulatory subunit 9 OS=Mus musculus OX=10090 GN=Psmd9 PE=1 SV=1	Psmd9	0	High	48.206	36	7	14	7	222	24.7	6.43	56.19	0	160.4	150.5	135.8	68.3	66.5	67.2	93.7	137.3	122.9	148.9	67.3333	117.967	0.452205	0.000339678	1.75198	0.0168955
Q9D358	Low molecular weight phosphotyrosine protein phosphatase OS=Mus musculus OX=10090 GN=Acp1 PE=1 SV=3	Acp1	0	High	100.741	59	8	28	1	158	18.2	6.74	123.51	0	189.8	164.3	152.8	75	79.5	74.4	97.8	144.9	147.9	168.967	76.3	130.2	0.451568	0.00110643	1.70642	0.0297604
A2AVR9	Dynein light chain roadblock OS=Mus musculus OX=10090 GN=Dynlrb1 PE=1 SV=1	Dynlrb1	0	High	33.192	27	2	9	2	104	11.9	6.06	35.67	0	154.1	169.5	135.5	71.9	74.3	61	100.7	126.8	112.1	153.033	69.0667	113.2	0.451318	0.001398	1.639	0.00680671
F8WJK8	Hsc70-interacting protein OS=Mus musculus OX=10090 GN=St13 PE=1 SV=1	St13	0	High	164.885	35	14	71	14	362	40.5	5.3	266.15	0	176.2	160.5	187.5	84.9	78.3	73.1	100.9	127	130.4	174.733	78.7667	119.433	0.450782	0.000357335	1.51629	0.0148813
A2A513	Keratin, type I cytoskeletal 10 OS=Mus musculus OX=10090 GN=Krt10 PE=1 SV=1	Krt10	0	High	743.277	64	48	1018	43	561	57	5.07	4091.73	2	90.2	82.8	106.8	40.5	31.8	53.8	70.1	140.4	103.7	93.2667	42.0333	104.733	0.450679	0.00583577	2.49167	0.0421447
O35295	Transcriptional activator protein Pur-beta OS=Mus musculus OX=10090 GN=Purb PE=1 SV=3	Purb	0	High	107.003	51	12	30	9	324	33.9	5.43	113.85	0	167.9	160.5	155.8	70.5	63	83.5	94.2	130.5	104.4	161.4	72.3333	109.7	0.448162	0.000213369	1.51659	0.0390108
D3Z3N4	Heterogeneous nuclear ribonucleoprotein H3 OS=Mus musculus OX=10090 GN=Hnrnph3 PE=1 SV=1	Hnrnph3	0	High	34.111	13	4	12	3	346	36.8	6.87	47.32	0	187	171.7	146.1	76.2	73.2	71	105.3	127.4	128.8	168.267	73.4667	120.5	0.436609	0.00140009	1.6402	0.00373848
Q3UHX0	Nucleolar protein 8 OS=Mus musculus OX=10090 GN=Nol8 PE=1 SV=2	Nol8	0	High	20.187	4	4	5	4	1147	128.6	6.55	20.14	0	163.2	145.5	146.6	69.6	51.5	76.4	88.8	134.5	103.2	151.767	65.8333	108.833	0.43378	0.000788296	1.65316	0.0492096
Q9ERV1	E3 ubiquitin-protein ligase makorin-2 OS=Mus musculus OX=10090 GN=Mkrn2 PE=1 SV=2	Mkrn2	0	High	11.161	7	3	4	3	416	46.6	7.34	14.01	0	175.1	142.4	166.9	70.4	58.8	79.6	95	124	115.3	161.467	69.6	111.433	0.431049	0.00133987	1.60105	0.0162917
Q6IFX4	Keratin, type I cytoskeletal 39 OS=Mus musculus OX=10090 GN=Krt39 PE=2 SV=2	Krt39	0	High	34.47	17	7	12	6	482	54.3	5.24	38.9	0	178.1	154.8	130.3	56.7	59.8	82.3	92.4	124	98.9	154.4	66.2667	105.1	0.429188	0.00528084	1.58602	0.0365573
B2RSU6	Cingulin-like 1 OS=Mus musculus OX=10090 GN=Cgnl1 PE=1 SV=1	Cgnl1	0	High	15.815	3	4	6	4	1297	148.1	5.77	17.58	0	199	171.9	138.1	69.5	74.1	74.1	95.2	121	133.9	169.667	72.5667	116.7	0.427701	0.00535847	1.60818	0.0183887
Q9JII5	DAZ-associated protein 1 OS=Mus musculus OX=10090 GN=Dazap1 PE=1 SV=2	Dazap1	0	High	72.588	25	7	24	7	406	43.2	8.56	93.54	0	172	161	163.4	70.2	61.5	76.9	96.1	129.4	96.8	165.467	69.5333	107.433	0.420226	6.66829e-05	1.54506	0.032999
P14602	Heat shock protein beta-1 OS=Mus musculus OX=10090 GN=Hspb1 PE=1 SV=3	Hspb1	0	High	242.996	71	19	130	19	209	23	6.55	511.55	0	149.5	135	107.3	59.4	46.7	56.7	85.6	117.8	84.3	130.6	54.2667	95.9	0.415518	0.00416393	1.7672	0.0230913
E9Q1U2	Synaptopodin-2 OS=Mus musculus OX=10090 GN=Synpo2 PE=1 SV=1	Synpo2	0	High	126.232	17	15	35	1	1257	135.7	8.13	150.46	14	168.5	161.4	238.1	82.3	91.1	62.3	105	151.2	175.1	189.333	78.5667	143.767	0.414965	0.012899	1.82987	0.0429077
Q9JK84	Partitioning defective 6 homolog gamma OS=Mus musculus OX=10090 GN=Pard6g PE=2 SV=1	Pard6g	0	High	9.732	15	4	5	2	382	42.3	7.87	9.25	0	179.4	165.7	133.6	67	35.6	93.8	99.7	135	151.3	159.567	65.4667	128.667	0.410278	0.0121178	1.96538	0.0495362
Q99KX1	Myeloid leukemia factor 2 OS=Mus musculus OX=10090 GN=Mlf2 PE=1 SV=1	Mlf2	0	High	21.934	21	5	9	5	247	28	6.98	28.01	0	156.8	142.9	145.3	66.4	44.4	69.9	94.9	147.3	96.6	148.333	60.2333	112.933	0.406067	0.000626422	1.87493	0.0497871
E9Q448	Tropomyosin alpha-1 chain OS=Mus musculus OX=10090 GN=Tpm1 PE=1 SV=1	Tpm1	0	High	398.468	72	44	291	2	284	32.8	4.75	845.78	0	191.4	137.7	134.2	66.1	56.9	65	82.4	119.9	111.1	154.433	62.6667	104.467	0.405785	0.00805752	1.66702	0.0232421
P48997	Involucrin OS=Mus musculus OX=10090 GN=Ivl PE=1 SV=1	Ivl	0	High	61.136	25	11	15	11	467	54.9	5.8	57.99	0	172.8	126.4	119	55.1	48.4	65.6	92.9	103.6	89.3	139.4	56.3667	95.2667	0.404352	0.00912179	1.69012	0.00413321
A3KGU5	Spectrin alpha chain, non-erythrocytic 1 OS=Mus musculus OX=10090 GN=Sptan1 PE=1 SV=1	Sptan1	0	High	1886.02	73	190	646	3	2457	282.7	5.33	2511.28	0	142.8	172.1	124.7	53.9	46.7	77	81.5	117.2	132.4	146.533	59.2	110.367	0.404004	0.00619678	1.8643	0.0440778
F6WZH1	Methyl-CpG-binding domain protein 3 (Fragment) OS=Mus musculus OX=10090 GN=Mbd3 PE=1 SV=1	Mbd3	0	High	8.467	9	1	3	1	185	20.5	4.67	8.12	0	129.2	149.3	156.2	70.7	48.9	54.8	96.3	137.4	93.3	144.9	58.1333	109	0.401196	0.00112443	1.875	0.0313381
Q9JMG7	Hepatoma-derived growth factor-related protein 3 OS=Mus musculus OX=10090 GN=Hdgfl3 PE=1 SV=2	Hdgfl3	0	High	30.012	24	5	9	4	202	22.4	8.4	29.97	0	164.8	173.6	213.5	75.6	68.4	72	98.4	119.2	112.8	183.967	72	110.133	0.391375	0.00177718	1.52963	0.00419722
E9Q4G8	CD166 antigen OS=Mus musculus OX=10090 GN=Alcam PE=1 SV=1	Alcam	0	High	66.255	22	8	16	8	555	61.9	6.06	69.79	0	121.2	154	123.1	54	37.5	63.3	77	114.2	84.6	132.767	51.6	91.9333	0.388652	0.00338793	1.78165	0.0415555
Q8CCS6	Polyadenylate-binding protein 2 OS=Mus musculus OX=10090 GN=Pabpn1 PE=1 SV=3	Pabpn1	0	High	37.951	29	7	14	7	302	32.3	5.17	46.59	0	175.6	143.9	114.8	54.3	42.2	70.8	98.1	139.5	105.1	144.767	55.7667	114.233	0.385218	0.0101521	2.04842	0.0185332
P56382	ATP synthase subunit epsilon, mitochondrial OS=Mus musculus OX=10090 GN=Atp5f1e PE=1 SV=2	Atp5f1e	0	High	8.902	31	2	5	2	52	5.8	10.01	8.38	0	199.5	176.8	170.3	75.9	61.7	72.2	88.6	133.6	147.4	182.2	69.9333	123.2	0.383827	0.000334002	1.76168	0.0433339
F8WI88	PEST proteolytic signal-containing nuclear protein OS=Mus musculus OX=10090 GN=Pcnp PE=1 SV=1	Pcnp	0	High	28.739	29	5	12	5	189	20.2	6.35	36.33	0	182	168	133.3	70.4	62.8	51.9	93.2	120.5	85.3	161.1	61.7	99.6667	0.382992	0.00299424	1.61534	0.0335304
Q9D8S4	Oligoribonuclease, mitochondrial OS=Mus musculus OX=10090 GN=Rexo2 PE=1 SV=2	Rexo2	0	High	40.589	27	5	22	5	237	26.7	7.15	85.85	0	205.5	157.3	147.5	64.6	57.1	64.2	94.2	151.1	99.2	170.1	61.9667	114.833	0.364296	0.00393586	1.85315	0.0449889
B1AS46	Zinc finger protein castor homolog 1 OS=Mus musculus OX=10090 GN=Casz1 PE=1 SV=1	Casz1	0	High	45.657	6	10	13	10	1762	191.2	7.14	47.49	0	166.9	160	127	61	44.5	59.1	89.7	129.7	85.9	151.3	54.8667	101.767	0.362635	0.00195916	1.8548	0.0349294
F8VQ65	Keratin-associated protein 19-5 OS=Mus musculus OX=10090 GN=Krtap19-5 PE=1 SV=1	Krtap19-5	0	High	13.318	61	2	4	2	62	6.7	9.23	21.66	0	120.5	190.8	104.7	44.4	50.2	55.4	98.8	92.3	78.9	138.667	50	90	0.360577	0.0291943	1.8	0.00387809
Q9D1G0	Deoxyribonuclease-1-like 2 OS=Mus musculus OX=10090 GN=Dnase1l2 PE=2 SV=1	Dnase1l2	0	High	36.249	23	6	12	6	278	31.1	5.19	38.98	0	150	129.6	97	51.5	30.3	53.3	71.6	111.9	76	125.533	45.0333	86.5	0.358736	0.00927518	1.9208	0.0482146
Q8R4S0	Protein phosphatase 1 regulatory subunit 14C OS=Mus musculus OX=10090 GN=Ppp1r14c PE=1 SV=1	Ppp1r14c	0	High	22.834	27	3	5	3	164	17.7	5.27	16.92	0	160	191.6	155.9	76.6	39.1	63.6	89.9	118.2	105.9	169.167	59.7667	104.667	0.3533	0.00225683	1.75125	0.0306496
Q9JJV2	Profilin-2 OS=Mus musculus OX=10090 GN=Pfn2 PE=1 SV=3	Pfn2	0	High	30.302	34	5	10	5	140	15	6.99	32.76	0	194.6	200.9	125	72	51.2	60.6	91.1	105.4	116	173.5	61.2667	104.167	0.353122	0.0109877	1.70022	0.0102791
Q91WT7	3-alpha-hydroxysteroid dehydrogenase type 1 OS=Mus musculus OX=10090 GN=Akr1c14 PE=1 SV=1	Akr1c14	0	High	34.887	20	5	10	5	323	37.2	7.2	40.57	0	201	213.4	183.4	60.8	55.1	84.9	98.3	110.3	130.9	199.267	66.9333	113.167	0.335898	0.000466949	1.69074	0.0247909
Q9D757	Death-associated protein-like 1 OS=Mus musculus OX=10090 GN=Dapl1 PE=1 SV=1	Dapl1	0	High	8.227	24	3	4	3	107	11.8	10.11	9.31	0	166.8	134.7	120.5	50.7	48.1	35	105.3	143.9	78.7	140.667	44.6	109.3	0.317062	0.00271344	2.45067	0.0296278
Q9CRB6	Tubulin polymerization-promoting protein family member 3 OS=Mus musculus OX=10090 GN=Tppp3 PE=1 SV=1	Tppp3	0	High	73.713	44	10	31	10	176	19	9.11	120.39	0	183.4	175.6	245.2	68	73.2	43.4	85	102.1	120.7	201.4	61.5333	102.6	0.305528	0.00422536	1.66739	0.0409978
A0A5F8MPH8	Tenascin XB OS=Mus musculus OX=10090 GN=Tnxb PE=1 SV=1	Tnxb	0	High	767.892	32	93	233	93	4356	473.8	5.39	854.29	0	179.1	196.6	225.9	61.1	57.7	59.8	83.7	122.6	111.3	200.533	59.5333	105.867	0.296875	0.00050103	1.77828	0.0161878
Q69Z99	Zinc finger protein 512 OS=Mus musculus OX=10090 GN=Znf512 PE=2 SV=2	Znf512	0	High	10.221	2	1	3	1	562	63.9	9.51	11.53	0	235.5	194.5	226.8	62.7	50.8	70.8	91.3	139.3	93.4	218.933	61.4333	108	0.280603	0.000332279	1.758	0.0494254
Q9Z0F7	Gamma-synuclein OS=Mus musculus OX=10090 GN=Sncg PE=1 SV=1	Sncg	0	High	96.343	71	10	28	10	123	13.2	4.65	121.53	0	236.8	136.4	115.4	49.3	53.6	33	72.7	138.9	126.2	162.867	45.3	112.6	0.278142	0.0363863	2.48565	0.0338671
Q6IME9	Keratin, type II cytoskeletal 72 OS=Mus musculus OX=10090 GN=Krt72 PE=3 SV=1	Krt72	0	High	460.903	64	46	330	29	520	56.7	7.4	1077.57	7	178.9	165.4	109.4	49.2	33.6	42.9	86.5	114.8	61.3	151.233	41.9	87.5333	0.277055	0.00735439	2.0891	0.047164
W4VSP6	AADACL2 family member 2 OS=Mus musculus OX=10090 GN=Aadacl2fm2 PE=3 SV=1	Aadacl2fm2	0	High	9.95	3	1	3	1	401	46	7.69	10.38	0	116.9	225.2	194.9	37.5	26.3	56.8	109	106.8	68.4	179	40.2	94.7333	0.224581	0.0142889	2.35655	0.0265904
B1AQ77	Keratin, type I cytoskeletal 15 OS=Mus musculus OX=10090 GN=Krt15 PE=1 SV=1	Krt15	0	High	450.124	78	42	469	31	456	49.5	4.86	1449.04	2	288.8	174.7	232.2	29.5	25.8	32.3	57.4	96	56.4	231.9	29.2	69.9333	0.125916	0.00355885	2.39498	0.0364863
Q9QWV4	Myeloid leukemia factor 1 OS=Mus musculus OX=10090 GN=Mlf1 PE=1 SV=1	Mlf1	0	High	7.202	6	2	2	2	267	30.4	9.32	2.58	0	404.6	308.7	172.2	35.6	34.8	39.6	85.4	115	107.8	295.167	36.6667	102.733	0.124224	0.0185741	2.80182	0.00186072
Q99M73	Keratin, type II cuticular Hb4 OS=Mus musculus OX=10090 GN=Krt84 PE=2 SV=2	Krt84	0	High	162.83	40	22	201	17	603	64.9	7.84	522.64	0	249.5	247.7	471.2	33.4	30	50.1	68.5	92.8	63	322.8	37.8333	74.7667	0.117204	0.0186653	1.97621	0.0288818
A0PK51	Krtap2-4 protein OS=Mus musculus OX=10090 GN=Gm11562 PE=2 SV=1	Gm11562	0.002	High	5.274	24	1	5	1	136	14.4	7.84	30.42	0	218	226.6	100.9	17.3	13.5	22.5	93.7	142.3	54.2	181.833	17.7667	96.7333	0.0977085	0.0156246	5.44465	0.0368114
